# Supplementary material for: Synthesis of 2-Amino-N′-aroyl(het)arylhydrazides, DNA Photocleavage, Molecular Docking and Cytotoxicity Studies against Melanoma CarB Cell Lines
Source: Molecules. 2024 Jan 30;29(3):647. doi: 10.3390/molecules29030647 (PMC10856246; doi:10.3390/molecules29030647)
Supplement: Supplementary file 1 [file molecules-29-00647-s001.zip]

Archive with 1 entries (1 files):
- molecules-2826255-supplementary.pdf
